# Supplementary material for: Peripheral blood mononuclear cells extracts VEGF protein levels and VEGF mRNA: Associations with inflammatory molecules in a healthy population
Source: PLoS One. 2019 Aug 16;14(8):e0220902. doi: 10.1371/journal.pone.0220902 (PMC6697334; doi:10.1371/journal.pone.0220902)
Supplement: S1 Data — (XLSX) [file pone.0220902.s002.xlsx]

## Sheet: Feuil1
ID	IL2cellextracts	IL4cellextracts	IL6cellextracts	IL8cellextracts	IL10cellextracts	VEGFcellextracts	IFNGcellextracts	TNFacellextracts	IL1Acellextracts	IL1Bcellextracts	MCP1cellextracts	EGFcellextracts	VEGF121	VEGF145	VEGF165	VEGF189	AGE3	sexe
1	0	10.45	0.44	8.39	0.5	15.55	0.86	1.35	0.51	0.66	7.55	1.39					63	1
2	0	10.57	0.48	90.98	0.78	129.66	0.85	2.05	0.75	2.12	6.93	2.89			372.53		60	2
3	2.66	6.72	0.71	17.45	0.76	52.25	0	1.14	0.52	0.61	5.1	2.19					37	1
4	0	6.83	0	25.11	1.27	45.19	0	1.06	0.53	2.45	5.63	1.57					57	1
5	2.46	7.79	0.57	20.8	0.68	21.2	0.71	1.63	0.5	0.83	8.18	2.08	63.39		119.77		51	2
6	2.25	6.1	0.47	11.69	0.75	15.71	0.56	1.25	0.38	1.5	5.25	1.56					23	2
7	2.46	8.96	0.51	3.66	0.76	25.47	0	1.43	0.53	0.61	5.82	2.08	122.04		346.84		54	1
8	3.42	6.19	0.69	17.84	0.51	57.47	0.68	1.82	0.61	1.22	11.13	25.48	125.12		352.09		55	2
9	0	5.67	0.51	6.27	0.68	19.44	0	1.87	1.03	1.01	11.57	6.93					28	1
10	0	5.93	10.18	1095.47	0	10.28	0.48	170.43	3.77	85.92	2.08	5.66	79.75		345.03		56	1
11	0	6.77	14.97	708	0	40.01	0	200.45	4.75	165.67	3.29	15.34					50	2
12	2.56	6.44	0.5	366.03	0.81	57.71	0	2.37	1.02	11.08	7.26	5.4	102.75		506.94		47	1
13	0	7.57	0.6	136.4	0.56	18.65	0.68	1.14	0.6	2.19	0	3.85					46	2
14	2.77	7.56	0.36	166.08	0.74	18.82	0.73	0.88	0.33	4.04	0	1.7					21	1
15	0	4.63	0	29.68	0.63	6.61	0.41	0.74	0.48	1.01	3.42	1.32					19	1
16	3.83	9.5	0.46	204.18	1.43	244.57	0.7	2.42	0.25	12.88	20.09	27.19	214.6		840.27		59	1
17	3.04	7.14	0.38	87.05	0.73	85.46	0.6	1.11	0.2	6.74	17.06	10.16					26	1
18	0	6.54	0.45	13.67	0.67	92.06	0	1.52	0.36	1.05	11.3	3.94	77.31	105.32	404.18	22.98	52	1
19	2.36	6.05	0.43	9.86	0.72	43.44	0.64	1.22	0.75	1.01	12.46	4.49	82.1	34.13	396.21	17.42	52	2
20	2.56	4.76	0.49	9.04	0.91	141.59	0	1.82	0.43	0.81	10.83	6.35		18.05		17.28	26	2
21	17.94	7.1	0.34	7.92	0.49	43.28	0	1.45	0.43	0.97	8.2	4.92					23	2
22	0	4.82	0.45	470.9	0.63	20.51	0.79	5.58	0.7	6.98	3.82	7.67	25.96		184.78		52	2
23	0	6.2	0	39.31	0.49	34.85	0.53	1.5	0.31	1.22	0	18.39					24	2
24	0	5.67	0.46	9.6	0.66	34.2	0	1.33	0.44	1.01	8.51	2.56					53	1
25	2.75	7.4	0.41	7.57	0.59	30.5	0.77	1.15	1.05	1.2	6.19	2.58	52.93		293.6		49	2
26	0	7.17	0.5	9	0.59	79	0	2.28	0.7	1.62	10.33	8.19					26	1
27	0	7.68	0.64	78.69	1.04	19.83	0.64	1.58	0.36	1.12	5.1	7.89	50.7	50.55	285.16	16.29	58	1
28	0	9.02	0.36	30.08	0.71	23.93	0	1.4	0.66	1.23	5.78	5.45	28.04	38.08	174.61	7.47	58	2
29	2.45	9.02	0.36	32.32	0.58	21.5	0	1.68	0.79	1.05	7.36	8.26		50.61		10.49	23	1
30	0	5.95	0.61	43.4	0.59	15.61	0	1.52	0.42	2.37	0	1.87	43.41	53.47	190.26	14.71	51	1
31	0	7.89	0.62	103.5	0.56	203.38	0.71	3.92	0.47	1.72	12.16	7.51	41.89	40.56	219.59	4.22	49	2
32	2.36	7.75	0.63	133.13	0.78	47.59	0	4.25	0.5	3.12	15.4	4.88					25	1
33	2.56	7.34	0.45	174.33	1	44.65	0.61	4.81	0.54	3.3	14.68	2.6					23	1
34	3.54	6.44	0.45	6.24	0.7	53.26	0.58	1	0.42	1.12	8.38	2.06					52	1
35	0	4.67	0.47	4.29	0.61	13.59	0	0.87	0.6	0.59	0	1.48	66.3		357.29		50	2
36	2.67	9.98	0.39	11.86	0.51	63.43	0	1.66	0.43	0.7	7.77	3.05					21	2
37	0	6.08	0.37	14.21	0.73	9.46	0	1.36	0.22	1.34	0	0					25	2
38	0	8.24	0.43	8.16	0.47	57.33	0	1.25	0.34	1.15	20.88	1.56	34.55		53.72		56	1
39	4.19	8.79	0.67	12.24	0.71	47.38	0.9	2.38	0.58	1.01	24.92	2.93	15.84		11.64		55	2
40	0	6.83	0.48	21.27	0.83	59.98	0.71	1.63	0.73	1.1	10.68	3.01					31	1
41	0	9.29	0.47	23.83	0.74	97.74	0	2.91	0.34	1.12	25.44	21.12					30	1
42	2.75	13.79	0.57	7.59	0.58	30.13	2.12	1.68	0.79	1.25	8.48	2.93					26	1
43	0	8.83	0.43	17.93	0.64	19	0	1.53	0.44	1.37	33.1	3.86	53.91	36.99	268.7	17.27	55	1
44	0	7.56	0.34	23.79	0	14.46	0	1	0.53	1.95	14.99	4.54	52.19	35.31	301.35	18.02	50	2
45	0	7.45	0.37	10.11	0.76	15.86	0	1.41	0.53	1.39	8.83	3.77					25	1
46	0	6.3	0.6	11.77	0.71	15.06	0.64	2.11	0.45	1.8	11.43	23.87					23	2
47	0	6.49	0.36	2.74	0.49	10.47	0.5	1.37	0.39	1.41	5.25	4.59					20	1
48	3.62	8.1	0.3	427.58	0.91	613.2	0.53	2.17	0.37	4.86	14.39	9.69	42.64				57	1
49	0	8.45	0.33	102.72	0	125.56	0	1.41	0.18	7.37	15.44	17.55					55	2
50	5.46	11.94	1.1	456.12	1.99	729.72	1.46	4.18	0.3	23.16	45.58	37.63					27	1
51	3.5	7.79	0.8	52.29	0.81	62.25	0.5	1.51	0.17	8.96	11.79	26.76					23	2
52	2.35	5.82	0.37	22.27	0.68	43.79	0.53	2.28	0.34	2.8	12.35	7.69					59	1
53	0	5.82	0	137.37	0.77	71.31	0.56	2.19	0.7	6.91	5.94	3.55					58	2
54	2.35	7.75	0.55	16.45	0.61	22.84	0.53	1.16	0.33	1.1	12.63	1.91					21	2
55	0	8.95	0.39	96.2	0.61	85.69	0	3.55	0.58	4.22	12.51	5.34	21.36		126.24		52	1
56	2.35	7.37	0.98	30.26	0.63	19.06	0.9	2.65	0.55	1.35	11.11	3.62					53	2
57	2.36	8.56	0.58	8.95	0.64	21.23	0.61	1	0.38	0.75	10.9	2.97					24	1
58	0	7.91	0	7.7	0.64	17.43	0.91	1.29	0.31	1.2	7.32	2.41					20	1
59	0	6.97	0.43	10.34	0.45	45.37	0	1.33	0.36	1.69	10.19	4.76	44.52	49.84	230.92	18.46	49	1
60	0	6.49	0	15.65	0.45	63.72	0.53	1.12	0.5	0.59	7.26	6.02	74.42	52.13	437.23	26.77	47	2
61	2.56	11.01	0.43	63.09	0.74	94.28	0.98	2.32	0.54	2.25	7.32	3.18					25	1
62	0	6.94	0.9	255.3	0.67	29.44	0.58	20.28	0.65	11.47	8.38	3.04					19	2
63	6.49	4.36	0	14.76	0.54	15.06	0.41	1.29	0.39	1.42	3.42	2.77					44	1
64	2.46	6.84	0.65	27.09	0.67	92.73	0	2.96	0.56	2.54	7.49	11.24					49	2
65	2.65	8.31	0.4	28.92	0.78	14.84	0	2.11	0.53	1.07	7.16	5.97					21	2
66	0	7.37	0.63	66.44	0.6	60.53	0	3.78	0.47	1.86	7.92	7.16					19	2
67	2.66	6.34	0.56	26.4	0	18.71	0.61	1.79	0.42	1.16	0	2.17					17	1
68	1.58	8.74	0.45	516.34	0.52	313.05	0.47	2.76	0.44	11.4	7.79	29.33	71.74	76.31	327.38	19.62	56	1
69	0	9.78	0.45	205.4	0.54	159.79	0.99	3.75	0.59	6.72	10.01	6.96	42.34	84.06	170.84	3.41	57	2
70	2.45	8.91	0.74	73.17	0.71	58.21	0.94	2.17	0.62	4.62	12.61	8.87		33.89		17.69	23	2
71	0	6.39	0.63	34.31	0.54	74.56	0.53	2.58	0.34	1.38	10.77	3.98					50	1
72	2.44	6.26	0.48	43.06	0.91	104.14	0	1.62	0.61	2.02	5.43	4.43					51	2
73	2.56	7.45	0.43	21.22	0.54	138.82	0	1.25	0.73	0.76	7.32	5.4					21	2
74	0	8.43	0	24.71	0.77	14.88	0	2.02	0.44	0.92	5.07	2.64					55	1
75	0	6.19	0.9	35.31	0.61	139.51	0.64	2.55	0.49	1.31	10.53	18.05					52	2
76	2.35	6.01	0.47	46.33	0.52	49.32	0	1.8	0.46	1.57	5.42	4.01					30	2
77	2.25	6.3	0.37	14.85	0.72	21.53	0.53	1.72	0.31	1.01	6.77	2.35					26	1
78	2.46	6.05	0	23.56	0.67	30.5	0	1.97	0.5	0.92	7.26	3.56					23	2
79	0	7.79	0.48	53.7	1.06	17.99	0	1.16	0.23	3.25	10.72	10.59	44.51		212.39		51	1
80	0	7.85	0.35	108.63	0.73	96.15	0	1.41	0.22	4.27	11.72	39.99	28.2		119.15		52	2
81	0	7.27	0.3	82	0.81	66.77	0.45	1.46	0.15	5.03	14.34	15.37					26	1
82	0	6.41	0	3.52	0	14.77	0	0	0.17	1.34	3.07	0			398.58		54	1
83	0	7.35	0.25	7.93	0	20.4	0.7	0	0.22	1.23	20.2	2.47			615.34		51	2
84	3.5	6.59	0.32	36.65	0	68.38	0.45	0	0.3	2.32	10.34	9.2					29	2
85	0	6.92	0.3	8.8	0	42.4	0	1.06	0.17	1.89	5.71	2.92					22	1
86	2.92	7.49	0.43	19.44	0.81	98.31	0.45	1.51	0.3	1.89	12.5	25.12					60	2
87	4.18	7.89	0.35	174.08	0.88	135.82	0.53	1.46	0.22	12.83	9.68	21.95					31	2
88	3.5	7.06	0.35	94.01	0	127.21	0	1.36	0.18	4.05	6.79	14.53					28	1
89	0	9.98	0.51	32.11	0.47	18.13	0	1.21	0.41	1.52	7.1	1.87					50	1
90	2.46	6.05	0.5	58.16	0.64	21.23	1.61	1.48	0.58	3.27	0	2.1	30.65		123.65		51	2
91	2.46	8.21	0.46	60.12	0.58	27	0	2.31	0.58	1.69	7.86	3.04					27	1
92	2.46	5.75	1.28	95.6	0.59	75.49	0	3.42	0.5	4.2	15.04	6.49					23	2
93	0	8.14	0	5.13	0.71	7.39	0	0	0.51	0.62	8.83	1.36					53	1
94	0	7.04	0.43	18.87	0.61	45.17	0.58	2.01	0.38	1.43	10.9	4					53	2
95	0	9.93	0.69	24.96	0.51	60.52	0.77	1.92	0.42	1.84	34.07	3.4					29	1
96	0	8.72	0.39	7.95	0.61	93.62	0.73	1.37	0.33	0.76	15.16	4.33	48.52	15.81	296.36	14.04	52	1
97	0	9.21	0.48	10.41	0.59	32.83	0	1.62	0.46	1.52	8.51	3.17	26.62	20.98	171.27	9.56	49	2
98	2.46	6.54	0.61	3.42	0.67	29.62	0.68	1.08	0.46	0.86	7.49	2.7					27	2
99	0	7.63	0.48	4.66	0.57	34.16	0	1.43	0.7	1.67	13.45	3.67		53.45		16.86	24	2
100	0	5.82	0	7.37	0.69	21.25	0	1	0.51	1.61	8.2	2.59					23	1
101	2.36	8.64	0.64	42.53	0.88	30.05	0.68	2.01	0.56	1.35	10.98	9.15	25.24	40.1	158.38	11.66	45	1
102	0	11.24	0	38.81	0.57	26.5	0.74	1.39	0.49	1.37	8.33	9.53	25.33	47.66	196.51	12.92	49	2
103	0	7.47	0	21.47	0.68	19.04	0	1.38	0.49	0.52	6.35	9.56		44.82		5.21	22	1
104	2.65	6.9	0.61	12.11	0.76	94.89	2.49	2.87	0.85	1.15	15.78	7.45					53	1
105	0	4.77	0.47	7.52	0.59	55.14	0	1.44	0.54	0.84	9.25	2.28					54	2
106	0	8.19	0	1.78	0.83	17.04	0.77	1.01	0.49	0.66	6.19	1.71					28	1
107	2.46	7.34	0.72	181.07	0.78	242.5	0.61	2.96	0.64	5.6	20.27	9.76					23	1
108	0	9.89	0.43	190.46	0.64	162.74	0.74	2.99	0.44	3.79	13.45	3.9	29.05	67.36	53.87	1.82	48	1
109	0	8.55	0.36	16.14	0.81	30.98	0.86	1.24	0.56	0.91	6.38	1.57	25.06	56.35	59.63	13.39	49	2
110	0	8.08	0.42	12.37	0.66	34.73	0	1.4	0.55	0.99	12.78	1.86		46.99		9.66	22	2
111	0	7.15	0	22.19	0.56	48.98	0.94	1.97	0.41	1.84	9.14	2.08					19	1
112	2.35	9.38	0.76	84.48	1.02	33.88	0.86	2.98	0.56	3.74	5.57	4.01					50	1
113	2.25	6.97	0.37	62.42	0.94	16.72	0	1.93	0.38	2.13	4.9	5.05	70.12		294.33		46	2
114	0	9.06	0.6	275.64	0.49	25.56	0	8.88	0.36	8.31	6.87	3.8					23	1
115	0	6.05	0.39	3.44	0.69	6.67	0	0	0.7	0.47	0	1.36	57.81		357.52		50	1
116	2.46	7.21	0	2.8	0.54	5.41	0	0	0.58	1.2	7.32	1.36					49	2
117	0	6.52	0.34	7.55	0.51	22.8	0	1	0.48	0.51	7.55	3.18					23	1
118	0	7.75	0.63	6.32	0.67	16.89	0.9	1.35	0.5	1.99	7.26	2.06					20	1
119	0	5.88	1.35	341.55	0.81	29.48	0.64	19.97	0.61	12.81	7.86	2.69	48.75	33.72	240.11	12.13	48	1
120	4.42	8.31	1.58	398.34	0.8	61.3	0	12.25	0.36	17.32	5.63	4.29					21	2
121	2.86	7.24	0.56	25.29	0.72	41.88	0	2.42	0.46	1.1	20.91	7.54					48	1
122	0	5.44	0.43	60.68	0.52	55.61	0.72	3.68	0.41	2.25	5.25	4.01					48	2
123	0	8.65	0.45	24.5	0.7	53.52	0.81	2.33	0.34	1.79	5.43	5.24					21	1
124	0	7.55	0.45	43.94	0.67	64.68	0	1.17	0.58	1.16	11.3	3.69					53	1
125	0	8.67	0.55	42.93	0.71	67.3	0	1.89	0.7	1.56	6.18	4.77					47	2
126	2.46	8.95	9.19	13.36	0.49	62.1	0.73	1.21	0.36	1.77	9.65	6.32					25	1
127	0	6.68	0.41	28.12	0.63	79.63	0.58	1.67	0.46	4.2	13.6	4.18					23	1
128	0	8.65	0.48	8.29	0.59	64.37	0	1.11	0.41	0.76	5.63	2.48	29.77				51	1
129	0	6.97	0.73	23.06	0.63	59.05	0.53	1.89	0.83	2.15	8.83	3.78					55	2
130	2.36	7.36	0.44	6.77	0.56	35.7	0.68	1.14	0.69	0.43	5.65	1.42					26	2
131	0	8.31	0.38	43.99	0.58	70.43	0	3.03	1.16	1.52	8.84	6.14					23	2
132	0	7.97	0.41	16.09	0.62	17.89	0	1.06	1.24	1.52	6.01	2.26	34.14	44.45	211.11	9	47	1
133	2.65	9.21	0.54	9.35	0.64	9.81	0	1.2	0.39	1.74	5.43	4.84	18.92	40.69	41.41	9.61	46	2
134	3.04	7.79	1.31	50.93	0.85	46.94	0	1.31	0.25	5.44	3	5.66					24	1
135	0	7.84	0.44	21.96	0.68	19.41	0.9	2	0.56	0.85	8.29	8.67					20	1
136	0	8.24	0.3	13	0	57.36	0.54	0	0.26	1.74	6.62	21.1			283.42		53	1
137	0	6.99	0.8	12.91	0.78	79.33	0.5	1.11	0.3	1.89	8.2	16.72			763.86		52	2
138	3.04	6.96	0.42	5.28	0.85	37.62	0	1.51	0.23	1.78	7.54	14.04					29	1
139	0	5.93	0.32	3.09	0.85	24.24	0	1.21	0.17	1.44	5.43	13.63					26	1
140	0	5.83	0.3	4.02	0	33.47	0.53	1.16	0.25	0	5.71	13.48					22	1
141	2.64	7.75	0.79	52.03	0.61	26.28	0	1.5	0.34	2.35	4.9	2.44					53	1
142	2.25	7.16	0.86	11.21	0.58	104.03	0.53	2.15	0.67	1.01	10.92	3.37					51	2
143	2.35	10.21	0.78	29.06	0.86	50.39	0	2.06	0.64	2.03	7.74	5.69					22	2
144	0	6.87	0.43	70.64	0.56	88.17	0	1.82	0.38	2.63	11.59	5.89	44.62		303.07		50	1
145	2.45	9.74	0.61	57.36	0.71	90.51	0.98	2.11	0.75	1.35	10.43	5.6					50	2
146	3.27	8.45	0.42	177.64	0.78	98.16	0.45	1.78	0.33	7.15	9.08	24.88	53.05		361.97		47	1
147	3.04	8.86	0.48	115.05	0.78	41.72	0	2.08	0.23	3.74	19.7	10.38					47	2
148	0	8.23	0.71	42.2	0.81	61.27	0.45	1.31	0.3	2.37	18.54	19.72					27	2
149	0	6.37	1.13	39.59	0	14.96	0	2.03	0.28	6.04	11.39	8.65					26	2
150	2.65	9.85	0.38	20.56	1.05	29.44	0	2.81	0.7	1.09	7.55	2.34					56	1
151	2.46	7.24	0.47	14.75	0.72	13.59	0.58	1	0.4	0.69	8.82	2.1	75.71	25.18	274.39	18.84	57	2
152	0	7.16	0.43	8.91	0.52	37.42	0.56	1.67	0.36	1.69	6.61	2.89		54.59		17.04	30	2
153	0	8.76	0.45	9.12	0.8	36.81	0.74	1.58	0.53	0.8	6.93	1.64					27	2
154	0	8.02	0	97.63	0.51	32.24	0	2.07	0.36	2.28	6.87	3.83					24	2
155	2.56	8.6	0	67.55	0.59	27.45	0	2.24	0.41	5.35	10.63	3.8		58.26		18.36	22	2
156	0	7.61	0.38	59.04	0.91	19.41	1.06	1.78	1.14	2.03	0	2.3					51	1
157	0	10.23	0.45	131.24	0.54	114.4	0	2.19	0.53	6.08	7.11	5.52	88.99		267.27		47	2
158	0	8.08	0.55	21.64	0.55	49.05	0.86	1.62	0.49	2.3	8.66	3.49					28	2
159	0	6.94	0.43	44.38	0.72	61.28	0.61	3.74	0.54	4.49	11.69	3.56					52	1
160	2.46	7.68	0.46	41.13	0.48	125.96	0.87	3.82	0.47	2.59	17.02	5.56					51	2
161	2.56	6.4	0.83	17.45	0.81	31.38	0	2.06	0.66	1.31	9.76	7.82					22	2
162	2.36	7.15	0	13.63	0.63	24.89	0	1.19	0.55	0.83	6	2.08					56	1
163	0	8.72	0.34	19.49	0.76	23.67	0.73	1	0.49	1.35	8.2	1.95					54	2
164	0	5.88	0.83	12.56	0.58	16.06	0.64	1.58	0.58	0.93	5.65	2.32	35.46	50.87	156.06	6.96	45	1
165	0	6.7	0.31	88.72	0.67	64.7	0.38	1.33	0.38	2	6.96	28.12	50.31	154.37	176.57		45	2
166	0	6.6	0.5	82.56	0.71	34.81	0	1.36	0.56	2.94	5.36	16.02					18	2
167	0	7.68	0.34	10	0.59	20.04	0	1.17	0.36	0.68	7.32	5.59					56	1
168	0	5.26	0.83	26.26	0.72	63.49	0.61	1.75	0.46	1.54	14.86	11.76					51	2
169	0	6.95	0.65	8.21	0.75	20.95	0.77	1.2	0.49	0.94	5.43	2.74					27	1
170	0	9.06	0.51	62.51	0.51	44.63	0	1.49	0.36	2.11	7.98	5.59					53	1
171	1.65	6.89	1.88	743.32	0.65	86.42	0.38	26.13	0.87	88.05	5.36	7.53					51	2
172	1.58	5.94	0.3	29.63	0.5	53.7	0	1.67	0.3	1.35	7.43	8.86					20	1
173	0	6.05	0.74	24.19	0.72	69.09	0	1.83	0.67	1.73	12.27	25.23					61	1
174	2.55	9.26	0.76	32.55	0.58	112.32	0	3.35	0.77	1.6	27.57	25.07	75.08		13.29		46	2
175	2.66	7.36	0.57	29.59	0.58	74.17	0.64	3.43	0.45	2.03	22.65	21.69					24	1
176	2.56	9.82	0.6	33.89	0.51	44.04	0.61	2.65	0.32	1.35	18.47	18.07					20	1
177	0	7.36	0.39	41.16	0.54	16.05	0	2.5	0.5	3.05	6.27	1.88	73.9	49.84	363.86	20.64	51	1
178	0	5.45	0.54	50.84	0.95	51.54	0.61	1.83	0.58	1.05	7.49	8.32	46.83	39	160.21	17.37	48	2
179	0	6.98	0.39	26.36	0.66	11.65	0	0.92	0.46	1.12	6.87	2.3					27	1
180	2.55	7.49	0.44	181.8	0.63	47.21	0.9	46.92	0.62	10.81	6.38	6.94					22	1
181	0	8.53	0.54	210.08	0.51	114.56	0	2.99	1.13	9.12	5.82	5.31	25.06	30.18	100.2	9.47	51	1
182	0	7.45	0.34	0.62	0.79	4.51	0	0	0.61	0.37	7.1	0	98.17	39.83	539.54	30.74	50	2
183	2.46	5.85	0.52	68.54	0.7	30.5	0	1.48	0.44	2.4	11.3	4.85					23	1
184	0	7.97	0.43	9.31	0.75	14.99	0.7	1.39	0.41	1.13	7.82	4.29					17	1
185	0	6.99	0.43	60.21	0.78	55.23	0.45	1.56	0.28	4.43	8.33	13.36	55.95		410.89		54	1
186	0	7.26	0.41	73.44	0.61	49.8	0.58	1.5	0.78	1.76	6.44	8.96	44.9		374.21		52	2
187	0	6.05	0.45	18.52	0.81	55.48	0	1.7	0.42	1.18	20.43	3.11					23	1
188	0	8.05	0.85	79.61	0.54	18.58	0.38	40.2	0.38	12.4	7.32	3.1	41.79	32.12	218.88	16.55	52	1
189	0	8.99	0.5	99.65	0.72	91.76	0	1.72	0.65	4.3	6.75	3.43	62.16	27.63	340.75	25.69	50	2
190	0	8.43	11.41	1573.36	0.73	22.72	1.26	15.41	76.99	390.04	0	5.48					24	2
191	0	8.43	0.5	27.44	0.66	56.05	1.75	1.89	0.89	1.73	12.94	5.48					21	1
192	2.45	7.37	0.38	64.18	0.58	58.21	0.82	2.11	0.56	2.78	6.97	4.89					49	1
193	0	8.83	0.47	62.24	0.51	83.87	0.73	0.92	0.39	4.7	10.63	5.45	25.69	5.99	99.98	6.61	47	2
194	2.46	6.34	0.43	26.53	0.7	32.09	0.58	1.13	0.69	1.68	11.1	3.17					25	2
195	0	7.57	0	7.57	0.61	39.43	0.77	1.19	0.27	0.78	10.07	2.36					22	1
196	2.46	8.85	0.51	142.85	0.83	130.82	0.61	2.79	0.52	1.61	12.3	21.58					56	1
197	0	7.63	0.48	67.97	0.64	64.69	0	1.9	0.46	2.79	11.61	12.66					57	2
198	0	7.68	0.55	215.62	0.71	88.99	0.68	1.63	0.55	3.69	5.65	16.87					21	2
199	2.46	9.5	0.67	13.82	0.71	59.27	0	3.19	0.35	0.93	14.71	16.95	39.88	71.93	195.2	16.76	49	1
200	0	7.89	0	36.31	1.09	95.54	0.64	1.33	0.33	1.05	14.16	3.5	31.89	58.68	227.9	14.67	50	2
201	0	10.33	0.46	11.46	0.66	56.05	0	2.65	1.08	1.41	28.87	9.52		56.92		11.02	27	1
202	0	10.1	0.57	9.62	0.54	72.55	0	2.32	0.41	2.03	17.73	11.79		40.89		12.74	23	1
203	3.04	6.29	0.32	31.16	0.85	25.68	0	1.11	0.18	2.71	4.88	4.98	57.53		492.63		65	1
204	3.04	8.2	1.66	22.97	0	60.14	0.48	1.68	0.33	14.26	5.01	9.73					26	1
205	2.36	6.19	1.47	5.24	0.86	21.2	0	1.43	0.5	1.1	15.95	3.22	21.33	63.67	123.3	4.08	56	1
206	2.46	10.78	0.34	53.71	0.71	64.43	0	2.62	0.46	3.33	10.24	6.38	29.6	88.7	164.57	5.88	53	2
207	2.65	13.79	0.87	21.37	0.66	149.97	0	2.38	0.6	2.59	12.78	18.71		29.45		12.94	30	2
208	0	6.72	0.75	10.41	0.86	122.43	0	2.19	0.44	1.28	7.64	5.65					46	1
209	2.85	7.97	0.43	30.74	0.59	61.46	0	1.34	0.49	2.32	6.01	5.89	205.14		272.63		46	2
210	2.66	6.34	0	40.88	0.64	44.82	0.64	1.17	0.56	1.92	7.71	2.46					22	1
211	2.35	6.39	0.39	43.15	0.61	83.32	0.53	1.37	0.46	5.51	6.77	4.32					19	1
212	0	7.21	0.64	42.02	0.59	31.56	0.73	2.32	0.34	1.81	7.98	3.77					65	1
213	2.65	11.02	0.59	45.1	0.62	60.33	0	3.47	0.63	2.66	16.51	5.05	124.33				60	2
214	0	6.99	0.37	38.16	0	41.88	0.48	1.46	0.2	3.19	6.52	9.73					27	1
215	2.56	8.37	0.7	6.62	0.69	129.04	0.91	1.29	0.36	1.08	17.96	15.28					52	1
216	0	5.06	0.49	15.69	0.58	115.06	0.69	1.63	0.31	1.06	10.48	15.01					50	2
217	3.21	6.3	0.53	13.24	0.68	31.96	0	2.02	0.41	0.83	15.37	12.14					22	1
218	0	8.49	0	57.18	0.66	35.48	0.7	5.02	0.43	2.37	8.83	2.98	68.43				54	1
219	0	5.65	0.43	29.64	0.89	41.7	0	2.33	0.44	1.66	11.3	4.09	71.11				46	2
220	0	6.93	0.48	45.32	0.71	67.99	0.64	3.77	0.76	1.21	7.86	4.75					24	1
221	0	6.68	0.47	27.1	0.47	39.33	0	2.41	0.33	2.05	5.94	3.13	64.48				47	2
222	3.04	7.7	0.38	45.07	0	24.24	0	2.37	0.81	3.95	13.61	10.59					22	1
223	2.92	8.38	1.21	18.96	0	98.31	0.53	1.68	0.78	5.93	20.34	21.58					20	2
224	0	7.36	0.41	12.65	0.56	19.05	0.5	1.76	0.75	1.1	7.1	1.81	91.55	38.31	411.5	20.16	55	1
225	2.45	6.1	0.43	16.6	0.47	55.14	0	1.63	0.36	1.34	14.15	3.31					53	2
226	2.54	7.63	0.61	10.34	0.99	29.17	0	1.39	0.98	6.5	8.51	1.6		55.34		13.39	26	2
227	2.65	11.13	0.52	43.06	0.59	75.47	0.7	1.76	1.13	1.89	8.68	4.12					24	2
228	3.74	7.02	0.3	11.04	0.73	12.65	0	1.41	0.63	2.87	5.3	6.41	97.08		229.29		55	1
229	0	7.6	0.43	47.41	0	47.44	0.45	1.11	0.23	2.97	2.86	7.57	223.07		625.51		56	2
230	2.92	6.16	0.28	24.95	0.81	22.79	0	1.41	0.17	1.51	3	6.77					19	2
231	0	9.74	0.44	9.45	1.56	19.59	0	1.46	0.75	0.66	5.78	1.65			369.37		55	1
232	0	7.37	0	22.32	0.73	30.81	0	1.57	0.58	1.67	9.38	2.6					53	2
233	0	8.02	0.36	15.92	0.51	26.25	0.77	1.21	0.31	1.46	9.24	4.17					27	2
234	2.35	6.3	0	27.71	0.61	35.98	0	1.25	0.38	2.62	7.9	7.1					52	1
235	4.18	6.11	0.3	10.16	1.36	20.77	0.48	0	0.35	3.4	4.47	10.29					51	2
236	0	9.38	0.55	28.83	0.55	27.38	0.9	1.62	1.04	1.75	9.38	3.25					23	2
237	2.36	7.34	0	15.14	0.61	49.82	0	1.17	0.5	1.36	10.09	2.84	46.29	40.77	301.47	19.72	45	1
238	0	5.65	0.43	19.5	0.67	29.79	0	1.17	0.46	1.14	12.46	3.88	68.63	47.74	369.23	14.37	43	2
239	0	7.25	0.71	56.79	0.66	101.72	51.55	3.38	0.56	2.11	14.02	2.94					23	1
240	0	5.56	0.44	10.83	0.71	37.2	0	1.72	0.52	0.68	6.52	2.22		35.2		14.11	19	2
241	0	8.31	0.61	269.22	0.62	39.77	0	25.96	0.44	15.7	5.82	5.99					55	2
242	2.95	7.25	0.48	6.7	0.61	15.26	0.61	1.29	0.55	0.73	10.22	2.12					28	1
243	0	6.44	0	194.79	0.56	21.77	0.58	17.02	0.77	7.19	0	4					24	1
244	0	7.91	0.41	5.77	0.49	14.11	0.73	1.17	0.34	1.01	8.2	1.87	27.58	105.75	160.16	14.11	48	1
245	2.56	5.77	0.46	22.23	0.83	23.34	0.68	1.63	0.47	1.46	4.92	2.01	42.6	60.16	269.67	15.94	46	2
246	0	7.61	0.38	36.21	0.71	37.62	0	2.22	0.72	1.27	9.56	3.75					22	2
247	2.44	8.08	0.41	8.06	0.64	43.55	0.7	1.81	0.61	0.94	7.46	2.51					21	2
248	2.25	5.53	0.39	12.46	0.7	25.47	0.56	1.29	0.44	1.17	8.68	3.01		64.08		17.93	18	2
249	2.45	8.31	0.36	10.82	0.55	35.24	0	2.44	0.43	0.77	8.66	4.83	70.32		276.32		57	1
250	2.36	7.14	0.41	10.57	0.67	27.13	0	0.91	0.4	3.3	7.49	3.17	60.95		243.98		53	2
251	2.46	6.83	0.8	13.06	0.86	78.9	0.68	2.06	0.35	0.63	8.02	4.08					20	2
252	2.54	7.97	0.45	64.46	0.75	25.83	0.85	3.66	0.39	1.97	15.08	3.37	33.69	29.25	180.7	6.97	46	1
253	0	6.68	0.41	16.3	0.56	32.76	0	2.37	0.39	0.99	5.77	2.82	77.56	78.38	475.14	32.36	46	2
254	0	6.95	0.63	15.38	0.62	17.04	0.7	2.66	0.73	1.59	11.61	3.84					22	2
255	0	6.39	0.53	18.77	0.49	44.9	0.53	2.19	0.33	1.38	6.27	4.51					19	2
256	0	6.15	0	25.75	0.61	45.69	0	1.57	0.4	0.99	9.04	4.76					43	1
257	0	8.2	0.44	104.56	0.84	117.13	0.9	2.76	0.73	1.37	7.92	9.99					41	2
258	2.65	10.23	0.45	140.56	0.64	105.09	0.74	2.42	0.49	4.7	9.68	7.78					20	1
259	0	10.55	0.43	140.08	0.49	76.75	0	2.45	0.34	5.79	7.55	8.89					18	2
260	0	6.87	0.43	11.39	0.52	35.17	0	1.2	0.39	0.99	9.44	3.72	109.72		355.55		59	1
261	2.54	9.44	0.81	32.62	0.57	26.67	0.88	2.61	0	2.27	7.64	3.55					55	2
262	0	7.65	0.39	9.91	0.49	31.79	0	1.33	0.34	1.71	17.73	3.84					22	1
263	0	7.63	0.41	10.8	0.59	86.83	0	1.62	0.42	3.57	14.49	3.07	52.51	40	286.48	14.04	44	1
264	0	9.62	0.38	19.98	0.81	41.33	0.9	2.38	0.72	2.03	12.45	12.52	48.57	24.83	310.59	17.88	49	2
265	0	8.53	1.6	14.17	0.57	45.36	0.7	1.25	0.54	3.15	9.01	4.01					24	2
266	2.92	6.62	0.37	14.36	0.85	44.26	0.48	1.56	0.22	2.49	5.49	13.31		40.52		13.93	16	1
267	0	5.53	0.51	197.1	0.63	30.99	0	2.19	0.99	3.03	9.59	3.69					52	1
268	2.35	8.43	0.41	48.71	0.63	72.55	0	1.5	0.5	2.83	7.1	3.16					49	2
269	0	8.43	0.57	31.57	1.01	49.16	0.74	2.65	0.38	2.11	11.57	4.45					20	1
270	0	6.83	0.61	15.23	0.67	131.85	0	2.42	0.91	4.65	16.94	5.96	46.28	13.22	234.26	6.43	49	1
271	0	7.14	0.41	14.4	0.64	20.69	0	1.17	0.44	1.03	7.02	2.31	45.32	33.78	280.77	21.57	49	2
272	0	9.33	0	10.95	0.75	13.62	0	1.25	0.42	1.13	0	3.04					25	2
273	0	6.68	0.57	32.8	0.54	32.12	0.53	1.25	0.44	3.23	5.77	1.67		36.39		20.32	24	1
274	2.66	6.72	0.46	16.75	0.71	17.66	0	2.35	0.76	1.61	6.86	3.91					53	1
275	0	7.55	0.37	12.31	0.7	21.69	0.53	1.42	0.39	1.93	7.58	2.05					49	2
276	2.45	8.24	0.41	475.31	0.77	295.27	0.53	5.35	0.7	9.57	5.07	8.87					27	2
277	0	9.21	0.48	43.06	0.7	38.95	0	2	0.61	1.89	5.82	5.94	54.19	19.16	329.22	20.95	53	1
278	0	5.65	0	111.56	0.59	32.79	0	2.15	1.99	2.47	9.25	2.73	67.45	79.14	365.49	26.71	52	2
279	0	10.45	0.46	55.68	0.71	48.89	0	2.11	0.56	1.25	8.48	5.1					28	2
280	0	7.45	0.4	18.56	0	51.78	0	1.16	0.23	1.56	6.72	10.34	12.52		93.18		57	1
281	0	6.04	0.33	10.91	0.88	66.45	0.5	1.21	0.17	1.44	5.98	18.92	24.95		174.52		55	2
282	0	5.48	1.15	20.8	0	24.6	0	1.31	0.38	2.66	6.86	13.4					25	1
283	0	7.04	0.73	27.67	0.73	29.1	0.74	2.35	0.65	2.09	9.76	1.76	37.3		158.05		56	1
284	0	9.41	8.56	124.18	0.69	43.79	0.8	4.19	29.08	163.71	8.62	3.77	27.35		35.92		56	2
285	2.56	6.05	0.43	12.26	0.81	21.95	0.61	1.04	0.42	1.36	8.16	2.87					24	2
